# Supplementary material for: Association Between Herpes Simplex Virus Type 2 and High-Risk Human Papillomavirus Infections: A Population Study of the National Health and Nutrition Examination Survey, 2009–2016
Source: J Infect Dis. 2025 Jan 15;231(4):e650–8. doi: 10.1093/infdis/jiaf033 (PMC11998555; doi:10.1093/infdis/jiaf033)
Supplement: jiaf033_Supplementary_Data [file jiaf033_supplementary_data.zip]

Archive with 3 entries (3 files):
- Additional-file-1-tableS1.docx
- Additional-file-2-tableS2.docx
- Additional-file-3-tableS3.docx
